# Supplementary material for: Cancer types with high numbers of driver events are largely preventable
Source: PeerJ. 2022 Jan 5;10:e12672. doi: 10.7717/peerj.12672 (PMC8742550; doi:10.7717/peerj.12672)
Supplement: Supplemental Information 1 [file peerj-10-12672-s001.zip]

Archive with 114 entries (104 files):
- Supplementary/
- Supplementary/USA/
- Supplementary/.DS_Store
- __MACOSX/Supplementary/._.DS_Store
- Supplementary/England/
- Supplementary/Australia/
- Supplementary/USA/.DS_Store
- __MACOSX/Supplementary/USA/._.DS_Store
- Supplementary/USA/Females/
- Supplementary/USA/Males/
- Supplementary/England/.DS_Store
- __MACOSX/Supplementary/England/._.DS_Store
- Supplementary/England/Females/
- Supplementary/England/Males/
- Supplementary/Australia/.DS_Store
- __MACOSX/Supplementary/Australia/._.DS_Store
- Supplementary/Australia/Females/
- Supplementary/Australia/Males/
- Supplementary/USA/Females/Drivers vs external risk Anthropogenic USA females.txt
- __MACOSX/Supplementary/USA/Females/._Drivers vs external risk Anthropogenic USA females.txt
- Supplementary/USA/Females/.DS_Store
- __MACOSX/Supplementary/USA/Females/._.DS_Store
- Supplementary/USA/Females/Drivers vs external risk Anthropogenic USA females common.txt
- __MACOSX/Supplementary/USA/Females/._Drivers vs external risk Anthropogenic USA females common.txt
- Supplementary/USA/Females/Nonlin fit of Incidence Data USA females.txt
- __MACOSX/Supplementary/USA/Females/._Nonlin fit of Incidence Data USA females.txt
- Supplementary/USA/Females/Incidence Data USA females.txt
- __MACOSX/Supplementary/USA/Females/._Incidence Data USA females.txt
- Supplementary/USA/Females/Correlation of Drivers vs external risk Anthropogenic USA females.txt
- __MACOSX/Supplementary/USA/Females/._Correlation of Drivers vs external risk Anthropogenic USA females.txt
- Supplementary/USA/Females/Correlation of Drivers vs external risk Infection and UV USA females.txt
- __MACOSX/Supplementary/USA/Females/._Correlation of Drivers vs external risk Infection and UV USA females.txt
- Supplementary/USA/Females/Drivers vs external risk Infection and UV USA females.txt
- __MACOSX/Supplementary/USA/Females/._Drivers vs external risk Infection and UV USA females.txt
- Supplementary/USA/Males/.DS_Store
- __MACOSX/Supplementary/USA/Males/._.DS_Store
- Supplementary/USA/Males/Correlation of Drivers vs external risk Anthropogenic USA males.txt
- __MACOSX/Supplementary/USA/Males/._Correlation of Drivers vs external risk Anthropogenic USA males.txt
- Supplementary/USA/Males/Drivers vs external risk Infection and UV USA males.txt
- __MACOSX/Supplementary/USA/Males/._Drivers vs external risk Infection and UV USA males.txt
- Supplementary/USA/Males/Nonlin fit of Incidence Data USA males.txt
- __MACOSX/Supplementary/USA/Males/._Nonlin fit of Incidence Data USA males.txt
- Supplementary/USA/Males/Correlation of Drivers vs external risk Anthropogenic USA males common.txt
- __MACOSX/Supplementary/USA/Males/._Correlation of Drivers vs external risk Anthropogenic USA males common.txt
- Supplementary/USA/Males/Drivers vs external risk Anthropogenic USA males.txt
- __MACOSX/Supplementary/USA/Males/._Drivers vs external risk Anthropogenic USA males.txt
- Supplementary/USA/Males/Incidence Data USA males.txt
- __MACOSX/Supplementary/USA/Males/._Incidence Data USA males.txt
- Supplementary/USA/Males/Correlation of Drivers vs external risk Infection and UV USA males.txt
- __MACOSX/Supplementary/USA/Males/._Correlation of Drivers vs external risk Infection and UV USA males.txt
- Supplementary/England/Females/Correlation of Drivers vs external risk Anthropogenic England females.txt
- __MACOSX/Supplementary/England/Females/._Correlation of Drivers vs external risk Anthropogenic England females.txt
- Supplementary/England/Females/.DS_Store
- __MACOSX/Supplementary/England/Females/._.DS_Store
- Supplementary/England/Females/Nonlin fit of Incidence Data England females.txt
- __MACOSX/Supplementary/England/Females/._Nonlin fit of Incidence Data England females.txt
- Supplementary/England/Females/Correlation of Drivers vs external risk Anthropogenic England females common.txt
- __MACOSX/Supplementary/England/Females/._Correlation of Drivers vs external risk Anthropogenic England females common.txt
- Supplementary/England/Females/Correlation of Drivers vs external risk Infection and UV England females.txt
- __MACOSX/Supplementary/England/Females/._Correlation of Drivers vs external risk Infection and UV England females.txt
- Supplementary/England/Females/Drivers vs external risk Infection and UV England females.txt
- __MACOSX/Supplementary/England/Females/._Drivers vs external risk Infection and UV England females.txt
- Supplementary/England/Females/Drivers vs external risk Anthropogenic England females.txt
- __MACOSX/Supplementary/England/Females/._Drivers vs external risk Anthropogenic England females.txt
- Supplementary/England/Females/Incidence Data England females.txt
- __MACOSX/Supplementary/England/Females/._Incidence Data England females.txt
- Supplementary/England/Males/Correlation of Drivers vs external risk Anthropogenic England males common.txt
- __MACOSX/Supplementary/England/Males/._Correlation of Drivers vs external risk Anthropogenic England males common.txt
- Supplementary/England/Males/.DS_Store
- __MACOSX/Supplementary/England/Males/._.DS_Store
- Supplementary/England/Males/Nonlin fit of Incidence Data England males.txt
- __MACOSX/Supplementary/England/Males/._Nonlin fit of Incidence Data England males.txt
- Supplementary/England/Males/Drivers vs external risk Infection and UV England males.txt
- __MACOSX/Supplementary/England/Males/._Drivers vs external risk Infection and UV England males.txt
- Supplementary/England/Males/Incidence Data England males.txt
- __MACOSX/Supplementary/England/Males/._Incidence Data England males.txt
- Supplementary/England/Males/Correlation of Drivers vs external risk Infection and UV England males.txt
- __MACOSX/Supplementary/England/Males/._Correlation of Drivers vs external risk Infection and UV England males.txt
- Supplementary/England/Males/Drivers vs external risk Anthropogenic England males.txt
- __MACOSX/Supplementary/England/Males/._Drivers vs external risk Anthropogenic England males.txt
- Supplementary/England/Males/Correlation of Drivers vs external risk Anthropogenic England males.txt
- __MACOSX/Supplementary/England/Males/._Correlation of Drivers vs external risk Anthropogenic England males.txt
- Supplementary/Australia/Females/.DS_Store
- __MACOSX/Supplementary/Australia/Females/._.DS_Store
- Supplementary/Australia/Females/Nonlin fit of Incidence Data Australia females.txt
- __MACOSX/Supplementary/Australia/Females/._Nonlin fit of Incidence Data Australia females.txt
- Supplementary/Australia/Females/Correlation of Drivers vs external risk anthropogenic Australia females common.txt
- __MACOSX/Supplementary/Australia/Females/._Correlation of Drivers vs external risk anthropogenic Australia females common.txt
- Supplementary/Australia/Females/Incidence Data Australia females.txt
- __MACOSX/Supplementary/Australia/Females/._Incidence Data Australia females.txt
- Supplementary/Australia/Females/Correlation of Drivers vs external risk infection and UV Australia females.txt
- __MACOSX/Supplementary/Australia/Females/._Correlation of Drivers vs external risk infection and UV Australia females.txt
- Supplementary/Australia/Females/Drivers vs external risk infection and UV Australia females.txt
- __MACOSX/Supplementary/Australia/Females/._Drivers vs external risk infection and UV Australia females.txt
- Supplementary/Australia/Females/Drivers vs external risk anthropogenic Australia females.txt
- __MACOSX/Supplementary/Australia/Females/._Drivers vs external risk anthropogenic Australia females.txt
- Supplementary/Australia/Females/Correlation of Drivers vs external risk anthropogenic Australia females.txt
- __MACOSX/Supplementary/Australia/Females/._Correlation of Drivers vs external risk anthropogenic Australia females.txt
- Supplementary/Australia/Males/Correlation of Drivers vs external risk Anthropogenic Australia males.txt
- __MACOSX/Supplementary/Australia/Males/._Correlation of Drivers vs external risk Anthropogenic Australia males.txt
- Supplementary/Australia/Males/.DS_Store
- __MACOSX/Supplementary/Australia/Males/._.DS_Store
- Supplementary/Australia/Males/Nonlin fit of Incidence Data Australia males.txt
- __MACOSX/Supplementary/Australia/Males/._Nonlin fit of Incidence Data Australia males.txt
- Supplementary/Australia/Males/Drivers vs external risk Infection and UV Australia males.txt
- __MACOSX/Supplementary/Australia/Males/._Drivers vs external risk Infection and UV Australia males.txt
- Supplementary/Australia/Males/Drivers vs external risk Anthropogenic Australia males.txt
- __MACOSX/Supplementary/Australia/Males/._Drivers vs external risk Anthropogenic Australia males.txt
- Supplementary/Australia/Males/Correlation of Drivers vs external risk Infection and UV Australia males.txt
- __MACOSX/Supplementary/Australia/Males/._Correlation of Drivers vs external risk Infection and UV Australia males.txt
- Supplementary/Australia/Males/Correlation of Drivers vs external risk Anthropogenic Australia males common.txt
- __MACOSX/Supplementary/Australia/Males/._Correlation of Drivers vs external risk Anthropogenic Australia males common.txt
- Supplementary/Australia/Males/Incidence Data Australia males.txt
- __MACOSX/Supplementary/Australia/Males/._Incidence Data Australia males.txt
