# Supplementary material for: Cancer types with high numbers of driver events are largely preventable
Source: PeerJ. 2022 Jan 5;10:e12672. doi: 10.7717/peerj.12672 (PMC8742550; doi:10.7717/peerj.12672)
Supplement: Supplemental Information 1 [file peerj-10-12672-s001.zip › Supplementary/USA/Females/Drivers vs external risk Anthropogenic USA females.txt]

	Predicted number of driver events per tumor	External risk, PAF (%)
Colorectum	9	51
Esophagus	17	68
Gallbladder	14	37
Lung	30	83
Pancreas	15	25
Thyroid	5	13
Larynx	25	79
Kidney	14	56
Bladder	17	39
Myeloid leukemia	6	13
Non-Hodgkin lymphoma	10	2
Hodgkin lymphoma*	2*	2*
Myeloma	16	12
Breast	10	29
Uterus	20	71
Ovary	8	4
