# Supplementary material for: Cancer types with high numbers of driver events are largely preventable
Source: PeerJ. 2022 Jan 5;10:e12672. doi: 10.7717/peerj.12672 (PMC8742550; doi:10.7717/peerj.12672)
Supplement: Supplemental Information 1 [file peerj-10-12672-s001.zip › Supplementary/USA/Females/Nonlin fit of Incidence Data USA females.txt]

	Colorectum	Esophagus	Gallbladder	Oral and pharynx	Liver	Lung	Melanoma	Pancreas	Thyroid	Breast	Cervix	Kaposi sarcoma	Anus	Larynx	Uterus	Vagina	Vulva	Stomach	Kidney	Bladder	Myeloid leukemias	Non-Hodgkin lymphomas	Hodgkin lymphoma	Ovary	Myeloma
Gamma [2]	Hit constraint																Hit constraint				Hit constraint
Best-fit values
A	~ 100000	806.3	1201	2394	1640	12616	46519	8045	1858	29969	997.6	99991	434.3	238.6	3752	1174	~ 100000	100000	2930	5913	~ 100000	15468	513.7	5132	2231
k	9.369	17.29	13.58	9.488	13.14	30.40	2.912	14.84	5.231	9.612	5.424	13.62	9.634	25.14	20.16	6.897	5.149	7.162	13.69	16.51	5.708	9.540	1.671	8.259	15.55
b	16.78	5.559	8.514	10.90	7.866	2.676	128.2	7.514	12.32	9.192	12.19	22.32	9.038	2.912	3.634	23.93	84.22	38.43	6.590	6.384	60.64	13.56	70.92	12.96	6.364
Std. Error
A		63.14	148.1	203.6	198.9	558.9	48692	685.3	54.40	1541	86.96	3227895	56.34	7.232	107.1	492.8		200047	271.7	499.8		5577	410.6	398.5	181.8
k	1.037	1.048	0.7295	0.5393	1.006	2.096	0.2674	0.5997	0.2708	0.5210	0.8196	19.76	1.376	1.620	1.168	0.6757	1.582	1.237	1.262	0.7770	1.818	1.240	0.6608	0.3975	0.8967
b	4.130	0.4546	0.7382	0.9604	0.8896	0.2093	78.06	0.4702	0.8230	0.6849	2.384	128.8	1.755	0.2040	0.2338	5.735	166.9	25.96	0.8042	0.4387	98.05	3.287	87.29	1.018	0.5127
95% CI (asymptotic)
A		663.4 to 949.1	866.3 to 1537	1954 to 2834	1210 to 2069	11398 to 13834	0.000 to 100000	6552 to 9538	1740 to 1975	26612 to 33326	808.1 to 1187	0.000 to 100000	306.9 to 561.8	222.5 to 254.7	3516 to 3988	59.42 to 2289		0.000 to 100000	2332 to 3528	4824 to 7002		3421 to 27516	0.000 to 1401	4271 to 5993	1826 to 2636
k	7.129 to 11.61	14.92 to 19.66	11.93 to 15.23	8.323 to 10.65	10.96 to 15.31	25.84 to 34.97	2.334 to 3.490	13.53 to 16.15	4.646 to 5.816	8.476 to 10.75	3.638 to 7.210	0.000 to 76.51	6.521 to 12.75	21.53 to 28.75	17.59 to 22.74	5.368 to 8.425	1.666 to 8.631	4.467 to 9.856	10.91 to 16.46	14.81 to 18.20	1.781 to 9.635	6.861 to 12.22	0.2429 to 3.098	7.400 to 9.117	13.55 to 17.55
b	7.860 to 25.70	4.531 to 6.588	6.844 to 10.18	8.824 to 12.97	5.944 to 9.788	2.220 to 3.132	0.000 to 296.9	6.489 to 8.538	10.55 to 14.10	7.700 to 10.68	6.993 to 17.38	0.000 to 432.2	5.067 to 13.01	2.458 to 3.367	3.120 to 4.149	10.96 to 36.91	0.000 to 451.5	0.000 to 94.99	4.820 to 8.360	5.429 to 7.340	0.000 to 272.5	6.456 to 20.66	0.000 to 259.5	10.76 to 15.16	5.222 to 7.507
Goodness of Fit
Degrees of Freedom	13	9	9	13	13	12	13	12	13	12	12	3	9	10	11	9	11	12	11	12	13	13	13	13	10
R squared	0.9987	0.9991	0.9996	0.9987	0.9985	0.9973	0.9945	0.9998	0.9870	0.9978	0.9033	0.9906	0.9827	0.9945	0.9954	0.9985	0.9900	0.9979	0.9959	0.9996	0.9891	0.9969	0.1730	0.9990	0.9992
Sum of Squares	179.8	0.2255	0.05478	2.076	1.218	717.9	17.84	2.446	19.22	993.9	39.86	0.003144	1.201	0.4769	87.98	0.02941	2.502	3.444	19.20	3.139	9.302	50.16	18.58	5.983	1.341
Sy.x	3.719	0.1583	0.07801	0.3997	0.3061	7.735	1.171	0.4515	1.216	9.101	1.822	0.03237	0.3653	0.2184	2.828	0.05717	0.4769	0.5357	1.321	0.5115	0.8459	1.964	1.196	0.6784	0.3662
Constraints
A	0 < A < 100000	0 < A < 100000	0 < A < 100000	0 < A < 100000	0 < A < 100000	0 < A < 100000	0 < A < 100000	0 < A < 100000	0 < A < 100000	0 < A < 100000	0 < A < 100000	0 < A < 100000	0 < A < 100000	0 < A < 100000	0 < A < 100000	0 < A < 100000	0 < A < 100000	0 < A < 100000	0 < A < 100000	0 < A < 100000	0 < A < 100000	0 < A < 100000	0 < A < 100000	0 < A < 100000	0 < A < 100000
k	k > 0	k > 0	k > 0	k > 0	k > 0	k > 0	k > 0	k > 0	k > 0	k > 0	k > 0	k > 0	k > 0	k > 0	k > 0	k > 0	k > 0	k > 0	k > 0	k > 0	k > 0	k > 0	k > 0	k > 0	k > 0
b	b > 0	b > 0	b > 0	b > 0	b > 0	b > 0	b > 0	b > 0	b > 0	b > 0	b > 0	b > 0	b > 0	b > 0	b > 0	b > 0	b > 0	b > 0	b > 0	b > 0	b > 0	b > 0	b > 0	b > 0	b > 0
Number of points
# of X values	16	16	16	16	16	16	16	16	16	16	16	16	16	16	16	16	16	16	16	16	16	16	16	16	16
# Y values analyzed	16	12	12	16	16	15	16	15	16	15	15	6	12	13	14	12	14	15	14	15	16	16	16	16	13
