# Supplementary material for: Cancer types with high numbers of driver events are largely preventable
Source: PeerJ. 2022 Jan 5;10:e12672. doi: 10.7717/peerj.12672 (PMC8742550; doi:10.7717/peerj.12672)
Supplement: Supplemental Information 1 [file peerj-10-12672-s001.zip › Supplementary/USA/Females/Incidence Data USA females.txt]

Age, years	Colorectum	Esophagus	Gallbladder	Oral and pharynx	Liver	Lung	Melanoma	Pancreas	Thyroid	Breast	Cervix	Kaposi sarcoma	Anus	Larynx	Uterus	Vagina	Vulva	Stomach	Kidney	Bladder	Myeloid leukemias	Non-Hodgkin lymphomas	Hodgkin lymphoma	Ovary	Myeloma
7.5	0.0			0.1	0.1		0.1		0.2												0.5	0.6	0.2	0.2
12.5	0.1			0.3	0.1	0.0	0.3	0.0	0.9	0.0	0.0							0.0		0.0	0.7	0.8	1.1	0.7
17.5	0.3			0.5	0.1	0.1	1.8	0.1	3.6	0.2	0.2				0.1		0.0	0.1	0.2	0.1	1.0	1.2	3.3	1.3
22.5	0.9			0.7	0.2	0.3	5.7	0.1	8.5	1.5	1.5			0.0	0.3		0.1	0.2	0.4	0.1	1.3	1.9	4.6	1.7	0.0
27.5	2.2	0.0	0.0	1.0	0.2	0.6	9.4	0.3	14.7	8.6	5.8		0.1	0.1	1.6	0.0	0.3	0.4	1.0	0.3	1.5	2.9	4.4	2.2	0.1
32.5	4.4	0.1	0.1	1.5	0.3	1.4	12.2	0.5	20.7	27.2	11.3		0.2	0.1	4.0	0.1	0.6	0.9	2.0	0.5	1.9	4.0	3.8	3.2	0.2
37.5	8.5	0.2	0.2	2.3	0.5	4.1	14.7	1.0	23.9	61.3	14.4		0.6	0.3	7.7	0.2	1.2	1.5	3.5	1.0	2.3	5.7	2.9	5.1	0.6
42.5	15.8	0.4	0.4	3.8	1.0	12.4	18.0	2.3	25.7	120.4	15.6		1.5	0.7	13.3	0.5	2.0	2.3	6.1	2.1	2.8	8.1	2.4	9.1	1.5
47.5	27.6	1.0	0.7	6.4	2.2	28.7	21.2	4.6	27.3	185.6	14.5		2.8	1.6	23.3	0.6	2.8	3.3	9.8	4.0	3.7	12.2	1.9	15.2	3.0
52.5	48.4	2.0	1.2	9.7	4.2	52.9	23.6	8.7	28.3	227.6	13.2		4.1	2.6	44.3	1.0	3.4	4.8	14.7	7.6	4.6	18.3	1.8	21.2	5.4
57.5	62.8	3.3	2.1	12.7	6.6	91.6	25.4	15.1	27.2	279.0	13.2	0.0	4.8	3.9	69.9	1.3	4.0	6.7	21.2	13.0	6.1	26.8	2.0	26.8	8.7
62.5	88.9	5.0	3.3	16.4	8.7	156.0	29.1	24.3	25.7	344.6	13.2	0.1	5.2	5.4	86.9	1.7	5.0	9.4	28.4	21.9	8.3	38.3	2.3	33.9	12.9
67.5	134.4	7.5	5.0	20.6	11.9	247.5	33.8	36.5	26.9	406.5	13.5	0.1	5.6	6.8	93.7	2.3	6.4	14.7	38.9	34.7	11.8	54.9	2.8	40.5	18.8
72.5	183.7	10.1	6.8	23.8	15.8	319.1	37.6	51.9	23.4	427.9	12.5	0.2	6.0	6.7	87.9	2.7	8.4	20.6	44.9	47.3	15.8	70.3	3.3	46.5	24.6
77.5	243.0	11.7	8.8	26.7	19.1	353.1	41.7	66.7	20.1	445.0	11.7	0.4	6.3	5.9	81.9	3.3	11.2	27.3	49.0	61.1	20.3	86.9	4.0	51.2	29.9
82.5	299.1	13.3	10.6	27.8	20.6	327.2	44.7	80.6	15.1	427.9	11.3	0.7	6.8	4.6	73.3	3.9	14.2	34.1	47.9	73.0	24.7	97.3	3.9	54.3	32.8
