# Supplementary material for: Cancer types with high numbers of driver events are largely preventable
Source: PeerJ. 2022 Jan 5;10:e12672. doi: 10.7717/peerj.12672 (PMC8742550; doi:10.7717/peerj.12672)
Supplement: Supplemental Information 1 [file peerj-10-12672-s001.zip › Supplementary/USA/Females/Drivers vs external risk Infection and UV USA females.txt]

	Predicted number of driver events per tumor	External risk, PAF (%)
Melanoma	2.912	93.7
Oral cavity and pharynx	9.488	65.7
Liver	13.140	62.6
Stomach	7.154	60.6
Anus	9.634	88.3
Vagina	6.897	64.6
Vulva	5.143	38.9
Cervix*	5.424*	100.0*
Kaposi sarcoma*	13.600*	100.0*
