# Supplementary material for: Cancer types with high numbers of driver events are largely preventable
Source: PeerJ. 2022 Jan 5;10:e12672. doi: 10.7717/peerj.12672 (PMC8742550; doi:10.7717/peerj.12672)
Supplement: Supplemental Information 1 [file peerj-10-12672-s001.zip › Supplementary/USA/Males/Drivers vs external risk Infection and UV USA males.txt]

	Predicted number of driver events per tumor	External risk, PAF (%)
Oral cavity and pharynx	14.42	82.3
Liver	12.72	74.1
Stomach	12.73	53.6
Anus	6.90	88.1
Penis	10.36	56.9
Kaposi sarcoma*	2.87*	100.0*
Melanoma	6.08	96.0
