# Supplementary material for: Cancer types with high numbers of driver events are largely preventable
Source: PeerJ. 2022 Jan 5;10:e12672. doi: 10.7717/peerj.12672 (PMC8742550; doi:10.7717/peerj.12672)
Supplement: Supplemental Information 1 [file peerj-10-12672-s001.zip › Supplementary/USA/Males/Nonlin fit of Incidence Data USA males.txt]

	Colorectum	Esophagus	Gallbladder	Oropharynx	Liver	Lung	Melanoma	Pancreas	Thyroid	Kaposi sarcoma	Anus	Larynx	Penis	Stomach	Kidney	Bladder	Myeloid leukemias	Non-Hodgkin lymphomas	Hodgkin lymphoma	Myeloma
Gamma [2]																	Hit constraint	Hit constraint
Best-fit values
A	41161	2416	591.7	3183	2533	23163	79774	7497	1131	140.2	458.7	1406	950.2	7627	5280	24354	~ 100000	~ 100000	2908	3784
k	12.43	18.59	17.83	14.42	12.72	28.46	6.082	14.65	6.142	2.874	6.899	21.89	10.36	12.73	14.96	19.54	7.666	6.899	1.551	15.68
b	9.194	4.687	5.999	5.502	6.833	2.986	34.31	7.131	14.40	31.24	15.19	3.603	12.60	9.066	5.841	5.294	32.40	29.78	265.2	6.478
95% CI (asymptotic)
A	28977 to 53344	2339 to 2492	391.1 to 792.3	2936 to 3430	1741 to 3326	21226 to 25100	0.000 to 100000	7304 to 7691	845.0 to 1417	0.000 to 395.5	293.7 to 623.8	1368 to 1443	199.3 to 1701	5062 to 10192	4732 to 5828	20215 to 28493			0.000 to 21990	3045 to 4523
k	10.72 to 14.15	17.93 to 19.25	14.71 to 20.94	12.72 to 16.13	8.252 to 17.19	25.44 to 31.47	4.894 to 7.269	14.42 to 14.87	4.569 to 7.715	0.000 to 7.708	5.235 to 8.562	20.92 to 22.85	7.580 to 13.15	10.81 to 14.65	13.24 to 16.69	17.66 to 21.43	2.528 to 12.80	4.687 to 9.111	0.6169 to 2.485	13.71 to 17.65
b	7.149 to 11.24	4.480 to 4.895	4.463 to 7.536	4.716 to 6.287	3.707 to 9.960	2.615 to 3.357	13.50 to 55.12	6.971 to 7.292	8.859 to 19.95	0.000 to 129.0	9.102 to 21.28	3.421 to 3.786	6.310 to 18.89	6.848 to 11.28	4.979 to 6.702	4.574 to 6.015	0.000 to 108.5	1.243 to 58.31	0.000 to 1866	5.318 to 7.639
Goodness of Fit
Degrees of Freedom	12	10	8	13	13	12	13	11	13	11	10	10	9	11	12	12	13	13	13	10
R squared	0.9993	0.9999	0.9994	0.9971	0.9839	0.9990	0.9987	1.000	0.9808	0.1997	0.9927	0.9997	0.9982	0.9993	0.9985	0.9997	0.9930	0.9973	0.5702	0.9994
Sum of Squares	164.3	0.4802	0.03859	29.63	75.22	672.8	35.44	0.1354	8.343	4.301	0.2682	0.7335	0.07735	5.140	29.94	46.31	22.09	84.94	11.02	2.664
Sy.x	3.700	0.2191	0.06945	1.510	2.405	7.488	1.651	0.1110	0.8011	0.6253	0.1638	0.2708	0.09271	0.6835	1.579	1.965	1.304	2.556	0.9206	0.5162
Constraints
A	0 < A < 100000	0 < A < 100000	0 < A < 100000	0 < A < 100000	0 < A < 100000	0 < A < 100000	0 < A < 100000	0 < A < 100000	0 < A < 100000	0 < A < 100000	0 < A < 100000	0 < A < 100000	0 < A < 100000	0 < A < 100000	0 < A < 100000	0 < A < 100000	0 < A < 100000	0 < A < 100000	0 < A < 100000	0 < A < 100000
k	k > 0	k > 0	k > 0	k > 0	k > 0	k > 0	k > 0	k > 0	k > 0	k > 0	k > 0	k > 0	k > 0	k > 0	k > 0	k > 0	k > 0	k > 0	k > 0	k > 0
b	b > 0	b > 0	b > 0	b > 0	b > 0	b > 0	b > 0	b > 0	b > 0	b > 0	b > 0	b > 0	b > 0	b > 0	b > 0	b > 0	b > 0	b > 0	b > 0	b > 0
Number of points
# of X values	16	16	16	16	16	16	16	16	16	16	16	16	16	16	16	16	16	16	16	16
# Y values analyzed	15	13	11	16	16	15	16	14	16	14	13	13	12	14	15	15	16	16	16	13
