# Supplementary material for: Cancer types with high numbers of driver events are largely preventable
Source: PeerJ. 2022 Jan 5;10:e12672. doi: 10.7717/peerj.12672 (PMC8742550; doi:10.7717/peerj.12672)
Supplement: Supplemental Information 1 [file peerj-10-12672-s001.zip › Supplementary/USA/Males/Correlation of Drivers vs external risk Anthropogenic USA males common.txt]

	"Predicted number of driver events per tumor
vs.
External risk, PAF (%)"
"Pearson r"	
"  r"	0.7911
"  95% confidence interval"	"0.2676 to 0.9540"
"  R squared"	0.6259
	
"P value"	
"  P (two-tailed)"	0.0111
"  P value summary"	*
"  Significant? (alpha = 0.05)"	Yes
	
"Number of XY Pairs"	9
