# Supplementary material for: Cancer types with high numbers of driver events are largely preventable
Source: PeerJ. 2022 Jan 5;10:e12672. doi: 10.7717/peerj.12672 (PMC8742550; doi:10.7717/peerj.12672)
Supplement: Supplemental Information 1 [file peerj-10-12672-s001.zip › Supplementary/USA/Males/Drivers vs external risk Anthropogenic USA males.txt]

	Predicted number of driver events per tumor	External risk, PAF (%)
Colorectum	12	58
Esophagus	19	75
Gallbladder	18	33
Lung	28	89
Pancreas	15	26
Thyroid	6	12
Larynx	22	84
Kidney	15	52
Bladder	20	49
Myeloid leukemia	8	17
Non-Hodgkin lymphoma	7	14
Hodgkin lymphoma*	2*	8*
Myeloma	16	11
