# Supplementary material for: Cancer types with high numbers of driver events are largely preventable
Source: PeerJ. 2022 Jan 5;10:e12672. doi: 10.7717/peerj.12672 (PMC8742550; doi:10.7717/peerj.12672)
Supplement: Supplemental Information 1 [file peerj-10-12672-s001.zip › Supplementary/USA/Males/Incidence Data USA males.txt]

Age, years	Colorectum	Esophagus	Gallbladder	Oropharynx	Liver	Lung	Melanoma	Pancreas	Thyroid	Kaposi sarcoma	Anus	Larynx	Penis	Stomach	Kidney	Bladder	Myeloid leukemias	Non-Hodgkin lymphomas	Hodgkin lymphoma	Myeloma
7.5				0.1	0.1		0.1		0.1								0.5	1.4	0.6
12.5	0.1			0.3	0.1	0.0	0.3		0.3						0.1	0.0	0.8	1.6	1.3
17.5	0.3			0.5	0.1	0.2	1.1	0.0	0.7	0.0				0.0	0.2	0.1	1.1	2.2	3.1
22.5	0.9	0.0		0.6	0.2	0.3	2.3	0.1	1.5	0.2	0.0	0.0		0.2	0.4	0.3	1.4	2.8	4.2	0.0
27.5	2.2	0.1		1.0	0.3	0.6	4.5	0.2	2.7	0.7	0.1	0.1	0.0	0.4	1.0	0.6	1.9	4.0	4.5	0.1
32.5	4.7	0.3	0.0	1.9	0.6	1.3	7.2	0.5	4.2	1.4	0.3	0.2	0.1	0.9	2.5	1.2	2.2	5.8	4.2	0.4
37.5	9.0	0.7	0.1	3.9	1.1	3.7	10.3	1.2	5.5	1.9	0.8	0.6	0.2	1.7	5.4	2.5	2.6	8.7	3.9	1.0
42.5	17.4	2.1	0.1	9.0	2.8	12.1	14.9	3.1	6.5	1.9	1.5	2.0	0.4	3.2	10.6	5.4	3.2	12.8	3.6	2.1
47.5	32.5	5.0	0.3	19.1	8.9	31.1	21.3	6.8	7.9	1.3	2.1	5.2	0.6	5.7	18.2	11.6	4.1	18.1	3.2	4.1
52.5	62.8	10.2	0.6	32.4	19.7	67.2	30.0	13.3	9.4	0.9	2.5	10.3	0.8	9.6	29.2	23.7	5.5	25.7	3.1	7.3
57.5	90.3	17.6	1.0	44.8	29.5	127.0	41.5	22.9	11.3	0.6	2.9	16.7	1.3	14.9	42.8	45.6	8.1	36.6	3.3	12.2
62.5	133.6	26.9	1.7	53.3	30.8	221.3	56.3	35.2	13.0	0.6	3.3	23.8	2.0	23.2	58.7	79.4	12.4	52.0	3.5	18.7
67.5	200.1	35.0	2.9	58.6	33.2	358.4	74.8	50.3	14.9	0.7	4.0	30.7	3.0	33.9	78.2	133.2	19.5	74.0	4.3	27.9
72.5	262.6	42.2	4.2	60.2	38.2	485.4	92.5	65.9	14.3	0.9	4.2	33.4	3.8	45.9	88.4	196.1	28.1	95.7	4.9	37.1
77.5	327.8	47.2	5.6	60.3	43.2	574.4	112.9	81.3	13.7	1.4	4.6	33.3	4.7	58.2	95.2	265.4	38.1	121.6	5.4	46.1
82.5	381.5	48.9	6.9	59.9	44.2	581.4	129.3	94.6	11.8	2.1	4.9	31.1	5.7	68.0	94.4	324.0	46.5	140.9	5.5	52.0
