# Supplementary material for: Cancer types with high numbers of driver events are largely preventable
Source: PeerJ. 2022 Jan 5;10:e12672. doi: 10.7717/peerj.12672 (PMC8742550; doi:10.7717/peerj.12672)
Supplement: Supplemental Information 1 [file peerj-10-12672-s001.zip › Supplementary/England/Females/Nonlin fit of Incidence Data England females.txt]

	Bowel	Oesophagus	Gallbladder	Brain	Liver	Lung	Melanoma	Pancreas	Thyroid	Breast	Leukemias	Bladder	Non-Hodgkin lymphomas	Uterus	Kidney	Ovary	Stomach	Myeloma	Larynx	Mouth	Nasopharynx	Pharynx	Anus	Mesothelioma	Kaposi sarcoma	Cervix	Hodgkin lymphomas
Gamma [2]											Hit constraint
Best-fit values
A	47962	34154	2281	1667	5830	12914	11240	9080	718.2	23536	~ 100000	15537	6178	3064	3213	4000	22575	3375	200.7	709.6	39.49	224.5	656.3	328.5	7.474	1301	421.1
k	12.35	10.66	12.50	8.456	11.77	23.35	3.350	15.01	3.370	9.063	7.105	14.17	10.82	23.28	13.16	12.66	13.18	14.41	17.75	9.420	5.977	13.51	7.779	21.65	3.754	3.209	1.647
b	10.26	16.10	9.918	12.16	12.05	3.809	56.12	7.731	25.20	9.211	35.91	9.593	10.06	3.208	7.703	7.037	11.27	7.722	4.556	11.38	14.49	5.523	14.25	4.140	14.53	27.05	68.14
Std. Error
A	7411	15348	540.9	502.1	1829	711.2	3209	584.4	98.64	2508		3003	1030	83.69	345.4	164.2	17269	263.3	9.385	104.5	9.807	15.50	148.7	25.46	1.545	495.3	283.2
k	0.6558	0.8154	1.078	1.756	0.9514	1.325	0.2252	0.4006	0.4544	1.187	1.642	0.7187	1.012	1.271	0.9510	0.5392	2.158	0.5418	1.230	0.8378	1.575	1.663	1.007	1.678	1.415	1.155	0.5935
b	0.9621	2.913	1.481	3.975	1.914	0.2666	12.56	0.3301	5.922	1.611	30.23	0.9001	1.489	0.1936	0.8093	0.3973	3.730	0.4504	0.3758	1.617	5.688	0.7972	3.130	0.4010	7.193	17.46	73.56
95% CI (asymptotic)
A	31952 to 63972	374.2 to 67935	1090 to 3471	561.9 to 2772	1880 to 9781	11377 to 14450	4307 to 18173	7818 to 10343	505.2 to 931.3	18118 to 28953		8994 to 22079	3952 to 8403	2881 to 3246	2460 to 3965	3645 to 4355	0.000 to 59883	2796 to 3955	180.2 to 221.1	483.7 to 935.4	18.31 to 60.68	190.7 to 258.3	329.1 to 983.5	273.5 to 383.5	4.136 to 10.81	221.3 to 2380	0.000 to 1033
k	10.93 to 13.77	8.868 to 12.46	10.13 to 14.88	4.591 to 12.32	9.710 to 13.82	20.49 to 26.22	2.864 to 3.837	14.14 to 15.87	2.388 to 4.351	6.498 to 11.63	3.447 to 10.76	12.61 to 15.74	8.634 to 13.01	20.52 to 26.05	11.09 to 15.23	11.49 to 13.82	8.522 to 17.85	13.22 to 15.61	15.07 to 20.43	7.610 to 11.23	2.573 to 9.380	9.884 to 17.13	5.563 to 9.994	18.03 to 25.28	0.6959 to 6.812	0.6919 to 5.726	0.3651 to 2.929
b	8.178 to 12.34	9.684 to 22.51	6.658 to 13.18	3.411 to 20.91	7.916 to 16.18	3.233 to 4.384	28.98 to 83.25	7.018 to 8.444	12.41 to 38.00	5.730 to 12.69	0.000 to 103.3	7.632 to 11.55	6.843 to 13.28	2.786 to 3.630	5.940 to 9.466	6.179 to 7.896	3.213 to 19.33	6.731 to 8.714	3.737 to 5.374	7.888 to 14.87	2.197 to 26.77	3.786 to 7.260	7.360 to 21.14	3.274 to 5.006	0.000 to 30.07	0.000 to 65.08	0.000 to 227.0
Goodness of Fit
Degrees of Freedom	13	11	11	11	13	13	13	13	13	13	10	12	13	12	12	13	13	11	12	13	13	12	11	13	13	12	13
R squared	0.9997	0.9997	0.9991	0.9775	0.9994	0.9989	0.9962	0.9999	0.9251	0.9828	0.9961	0.9998	0.9976	0.9965	0.9986	0.9990	0.9983	0.9998	0.9964	0.9973	0.8836	0.9790	0.9934	0.9980	0.3861	0.6003	0.1664
Sum of Squares	48.61	1.411	0.3111	13.50	0.4491	169.3	10.71	0.8375	7.061	5880	12.90	0.9652	19.37	54.10	4.739	10.37	8.309	0.3705	0.1588	0.3255	0.05743	1.058	0.4875	0.1881	0.02597	132.9	11.91
Sy.x	1.934	0.3581	0.1682	1.108	0.1859	3.609	0.9075	0.2538	0.7370	21.27	1.136	0.2836	1.221	2.123	0.6284	0.8930	0.7995	0.1835	0.1150	0.1582	0.06646	0.2969	0.2105	0.1203	0.04469	3.327	0.9573
Constraints
A	0 < A < 100000	0 < A < 100000	0 < A < 100000	0 < A < 100000	0 < A < 100000	0 < A < 100000	0 < A < 100000	0 < A < 100000	0 < A < 100000	0 < A < 100000	0 < A < 100000	0 < A < 100000	0 < A < 100000	0 < A < 100000	0 < A < 100000	0 < A < 100000	0 < A < 100000	0 < A < 100000	0 < A < 100000	0 < A < 100000	0 < A < 100000	0 < A < 100000	0 < A < 100000	0 < A < 100000	0 < A < 100000	0 < A < 100000	0 < A < 100000
k	k > 0	k > 0	k > 0	k > 0	k > 0	k > 0	k > 0	k > 0	k > 0	k > 0	k > 0	k > 0	k > 0	k > 0	k > 0	k > 0	k > 0	k > 0	k > 0	k > 0	k > 0	k > 0	k > 0	k > 0	k > 0	k > 0	k > 0
b	b > 0	b > 0	b > 0	b > 0	b > 0	b > 0	b > 0	b > 0	b > 0	b > 0	b > 0	b > 0	b > 0	b > 0	b > 0	b > 0	b > 0	b > 0	b > 0	b > 0	b > 0	b > 0	b > 0	b > 0	b > 0	b > 0	b > 0
Number of points
# of X values	16	16	16	16	16	16	16	16	16	16	16	16	16	16	16	16	16	16	16	16	16	16	16	16	16	16	16
# Y values analyzed	16	14	14	14	16	16	16	16	16	16	13	15	16	15	15	16	16	14	15	16	16	15	14	16	16	15	16
