# Supplementary material for: Cancer types with high numbers of driver events are largely preventable
Source: PeerJ. 2022 Jan 5;10:e12672. doi: 10.7717/peerj.12672 (PMC8742550; doi:10.7717/peerj.12672)
Supplement: Supplemental Information 1 [file peerj-10-12672-s001.zip › Supplementary/England/Females/Drivers vs external risk Infection and UV England females.txt]

	Predicted number of driver events per tumor	External risk, PAF (%)
Nasopharynx	6.0	84.30
Pharynx	13.5	81.40
Anus	7.8	92.50
Kaposi sarcoma*	3.8*	100.00*
Cervix*	3.2*	99.80*
Hodgkin lymphoma*	1.6*	40.70*
Melanoma	3.4	84.80
Stomach	13.2	47.50
