# Supplementary material for: Cancer types with high numbers of driver events are largely preventable
Source: PeerJ. 2022 Jan 5;10:e12672. doi: 10.7717/peerj.12672 (PMC8742550; doi:10.7717/peerj.12672)
Supplement: Supplemental Information 1 [file peerj-10-12672-s001.zip › Supplementary/England/Females/Drivers vs external risk Anthropogenic England females.txt]

	Predicted number of driver events per tumor	External risk, PAF (%)
Colorectum	12	51
Esophagus	11	54
Gallbladder	13	23
Brain	8	5
Liver	12	39
Lung	23	75
Pancreas	15	29
Thyroid	3	9
Leukemia	7	13
Larynx	18	66
Bladder	14	43
Kidney	13	36
Myeloma	14	11
Non-Hodgkin lymphoma	11	3
Oral cavity	9	34
Mesothelioma	22	83
Breast	9	23
Uterus	23	34
Ovary	13	11
