# Supplementary material for: Cancer types with high numbers of driver events are largely preventable
Source: PeerJ. 2022 Jan 5;10:e12672. doi: 10.7717/peerj.12672 (PMC8742550; doi:10.7717/peerj.12672)
Supplement: Supplemental Information 1 [file peerj-10-12672-s001.zip › Supplementary/England/Females/Incidence Data England females.txt]

Age, years	Bowel	Oesophagus	Gallbladder	Brain	Liver	Lung	Melanoma	Pancreas	Thyroid	Breast	Leukemias	Bladder	Non-Hodgkin lymphomas	Uterus	Kidney	Ovary	Stomach	Myeloma	Larynx	Mouth	Nasopharynx	Pharynx	Anus	Mesothelioma	Kaposi sarcoma	Cervix	Hodgkin lymphomas
7.5	0.03				0.03	0.01	0.08	0.01	0.08	0.00			0.47			0.16	0.00			0.01	0.05			0.00	0.00		0.26
12.5	0.24				0.10	0.03	0.20	0.02	0.36	0.01		0.00	0.63	0.00	0.14	0.58	0.01		0.00	0.04	0.05	0.05		0.01	0.01	0.00	1.19
17.5	0.59	0.00	0.00	1.16	0.11	0.11	1.67	0.05	1.33	0.15		0.02	0.97	0.03	0.15	1.02	0.05	0.00	0.01	0.05	0.11	0.14	0.00	0.01	0.01	0.11	3.20
22.5	1.20	0.02	0.01	1.46	0.14	0.27	5.13	0.11	2.63	1.29	1.70	0.07	1.44	0.12	0.19	1.46	0.10	0.01	0.01	0.06	0.12	0.14	0.02	0.01	0.07	2.16	4.11
27.5	2.00	0.05	0.02	2.02	0.12	0.42	8.79	0.16	4.49	8.12	1.89	0.15	2.17	0.46	0.47	2.06	0.36	0.07	0.04	0.17	0.09	0.15	0.06	0.02	0.13	10.62	3.60
32.5	3.11	0.15	0.09	2.45	0.27	0.98	12.17	0.31	5.92	25.99	1.89	0.25	2.94	1.18	0.77	2.94	0.67	0.15	0.10	0.26	0.15	0.27	0.23	0.04	0.19	13.33	2.92
37.5	4.83	0.33	0.13	2.97	0.39	2.14	14.94	0.72	6.66	60.60	2.54	0.54	4.22	2.51	1.74	4.67	0.95	0.48	0.21	0.40	0.15	0.40	0.48	0.07	0.15	13.89	2.41
42.5	10.19	0.89	0.47	3.63	0.67	6.29	17.85	1.54	6.80	116.36	3.50	1.05	6.16	5.61	2.95	8.04	1.82	0.98	0.31	0.78	0.21	1.00	1.08	0.17	0.11	12.86	1.89
47.5	18.71	2.21	0.84	4.81	1.25	16.19	20.39	3.20	6.65	187.99	4.78	1.93	9.28	12.23	5.09	15.21	2.77	2.07	0.68	1.45	0.34	1.99	1.90	0.41	0.09	10.77	1.63
52.5	33.54	4.72	1.62	6.66	2.18	34.40	23.13	6.76	6.61	263.15	7.48	3.90	14.69	28.86	8.89	23.43	4.03	3.89	1.57	2.62	0.40	3.30	2.76	0.71	0.07	9.80	1.49
57.5	55.45	8.48	3.04	9.44	3.64	63.85	26.38	12.22	6.12	275.12	10.54	7.25	22.04	53.12	13.56	33.70	6.73	6.66	2.32	3.52	0.41	4.00	3.34	1.76	0.05	10.09	2.09
62.5	89.29	13.04	4.77	12.68	5.66	105.20	29.96	21.49	6.31	328.18	15.47	12.68	31.37	68.24	18.98	45.22	10.77	11.27	3.30	4.39	0.46	4.55	4.15	2.78	0.04	9.34	2.37
67.5	133.61	19.57	7.41	15.31	8.80	157.11	33.02	31.98	6.30	342.69	22.07	20.62	41.72	76.26	25.73	53.94	18.59	15.88	3.73	5.34	0.47	4.03	4.32	4.11	0.06	9.56	2.64
72.5	182.17	29.14	9.59	17.57	13.13	218.83	34.78	46.36	7.01	304.56	31.59	32.48	51.38	78.47	33.46	60.62	29.98	22.18	4.19	6.24	0.63	4.35	5.41	5.06	0.08	10.86	3.21
77.5	245.21	41.84	12.25	19.01	17.50	266.38	37.61	61.92	7.03	344.72	41.29	46.24	60.46	72.63	39.74	64.11	44.43	28.55	4.04	6.80	0.38	3.89	5.83	6.57	0.11	13.62	2.88
82.5	299.07	54.85	15.74	17.91	22.38	277.41	41.27	77.37	7.09	374.23	50.51	62.05	65.64	66.16	42.28	66.13	58.62	34.15	4.22	7.99	0.43	4.18	6.64	6.75	0.12	15.22	2.91
