# Supplementary material for: Cancer types with high numbers of driver events are largely preventable
Source: PeerJ. 2022 Jan 5;10:e12672. doi: 10.7717/peerj.12672 (PMC8742550; doi:10.7717/peerj.12672)
Supplement: Supplemental Information 1 [file peerj-10-12672-s001.zip › Supplementary/England/Males/Nonlin fit of Incidence Data England males.txt]

	Bowel	Oesophagus	Gallbladder	Brain	Liver	Lung	Melanoma	Pancreas	Thyroid	Leukemias	Bladder	Non-Hodgkin lymphomas	Kidney	Stomach	Myeloma	Larynx	Mouth	Nasopharynx	Pharynx	Anus	Mesothelioma	Kaposi sarcoma	Penis	Hodgkin lymphomas
Gamma [2]									Hit constraint
Best-fit values
A	31794	10080	3367	2431	3429	28742	100000	9568	~ 100000	41886	19125	24545	7133	10511	10261	1131	462.4	74.61	585.7	527.3	1868	30.19	3536	877.6
k	18.32	13.51	12.49	8.803	15.14	24.04	4.334	14.36	2.558	9.403	20.40	8.064	12.87	20.72	12.27	19.90	15.90	9.188	18.16	8.818	28.80	8.324	6.388	1.681
b	5.478	8.121	10.77	11.35	6.942	3.891	75.91	7.876	587.6	17.69	5.256	18.60	8.091	4.994	10.71	4.069	4.779	8.228	3.789	12.57	3.027	5.650	29.59	96.00
Std. Error
A	1516	799.8	580.1	628.9	479.5	1434	132951	611.1		44911	1543	12229	699.2	1778	1046	29.12	22.87	5.157	23.44	70.42	49.25	3.711	3075	626.3
k	0.5668	0.5531	0.6216	1.692	1.220	0.9847	0.5046	0.4198	0.3788	1.982	0.8006	1.080	0.7803	1.949	0.3880	0.7682	1.385	1.005	1.601	0.6565	0.8520	2.207	1.020	0.3776
b	0.2351	0.5137	0.9963	3.335	0.8227	0.2037	45.59	0.3622	2364	8.720	0.2990	5.436	0.7308	0.6598	0.6187	0.1848	0.4835	1.127	0.3642	1.553	0.1069	1.629	13.27	87.13
95% CI (asymptotic)
A	28518 to 35070	8337 to 11822	2090 to 4643	1047 to 3815	2394 to 4465	25643 to 31840	0.000 to 100000	8248 to 10888		0.000 to 100000	15792 to 22459	0.000 to 50964	5610 to 8657	6637 to 14386	7959 to 12562	1068 to 1194	413.0 to 511.8	63.47 to 85.76	535.0 to 636.3	372.3 to 682.3	1758 to 1977	22.10 to 38.27	0.000 to 10305	0.000 to 2231
k	17.10 to 19.55	12.30 to 14.71	11.12 to 13.86	5.080 to 12.53	12.50 to 17.77	21.91 to 26.17	3.243 to 5.424	13.46 to 15.27	1.740 to 3.377	5.121 to 13.68	18.67 to 22.13	5.731 to 10.40	11.17 to 14.57	16.48 to 24.97	11.42 to 13.12	18.24 to 21.56	12.91 to 18.89	7.016 to 11.36	14.70 to 21.62	7.373 to 10.26	26.90 to 30.69	3.516 to 13.13	4.142 to 8.633	0.8651 to 2.497
b	4.970 to 5.986	7.001 to 9.240	8.574 to 12.96	4.012 to 18.69	5.165 to 8.719	3.451 to 4.331	0.000 to 174.4	7.093 to 8.658	0.000 to 5695	0.000 to 36.53	4.610 to 5.902	6.854 to 30.34	6.498 to 9.683	3.556 to 6.431	9.351 to 12.07	3.670 to 4.468	3.735 to 5.824	5.793 to 10.66	3.002 to 4.576	9.152 to 15.99	2.788 to 3.265	2.099 to 9.200	0.3765 to 58.81	0.000 to 284.2
Goodness of Fit
Degrees of Freedom	13	12	11	11	13	13	13	13	13	13	13	13	12	12	11	13	13	13	13	11	10	12	11	13
R squared	0.9998	0.9997	0.9998	0.9797	0.9987	0.9996	0.9970	0.9999	0.9859	0.9957	0.9998	0.9970	0.9991	0.9988	0.9999	0.9989	0.9912	0.9776	0.9848	0.9982	0.9997	0.6761	0.9961	0.5301
Sum of Squares	70.95	5.821	0.07774	29.86	3.977	213.1	19.26	1.735	0.5465	57.33	12.91	49.00	12.58	35.33	0.4208	1.743	2.325	0.07804	8.293	0.08654	0.9484	0.3775	0.3521	7.688
Sy.x	2.336	0.6965	0.08407	1.647	0.5531	4.049	1.217	0.3654	0.2050	2.100	0.9964	1.941	1.024	1.716	0.1956	0.3662	0.4229	0.07748	0.7987	0.08870	0.3080	0.1774	0.1789	0.7690
Constraints
A	0 < A < 100000	0 < A < 100000	0 < A < 100000	0 < A < 100000	0 < A < 100000	0 < A < 100000	0 < A < 100000	0 < A < 100000	0 < A < 100000	0 < A < 100000	0 < A < 100000	0 < A < 100000	0 < A < 100000	0 < A < 100000	0 < A < 100000	0 < A < 100000	0 < A < 100000	0 < A < 100000	0 < A < 100000	0 < A < 100000	0 < A < 100000	0 < A < 100000	0 < A < 100000	0 < A < 100000
k	k > 0	k > 0	k > 0	k > 0	k > 0	k > 0	k > 0	k > 0	k > 0	k > 0	k > 0	k > 0	k > 0	k > 0	k > 0	k > 0	k > 0	k > 0	k > 0	k > 0	k > 0	k > 0	k > 0	k > 0
b	b > 0	b > 0	b > 0	b > 0	b > 0	b > 0	b > 0	b > 0	b > 0	b > 0	b > 0	b > 0	b > 0	b > 0	b > 0	b > 0	b > 0	b > 0	b > 0	b > 0	b > 0	b > 0	b > 0	b > 0
Number of points
# of X values	16	16	16	16	16	16	16	16	16	16	16	16	16	16	16	16	16	16	16	16	16	16	16	16
# Y values analyzed	16	15	14	14	16	16	16	16	16	16	16	16	15	15	14	16	16	16	16	14	13	15	14	16
