# Supplementary material for: Cancer types with high numbers of driver events are largely preventable
Source: PeerJ. 2022 Jan 5;10:e12672. doi: 10.7717/peerj.12672 (PMC8742550; doi:10.7717/peerj.12672)
Supplement: Supplemental Information 1 [file peerj-10-12672-s001.zip › Supplementary/England/Males/Drivers vs external risk Infection and UV England males.txt]

	Predicted number of driver events per tumor	External risk, PAF (%)
Nasopharynx	9.2	85.3
Pharynx	18.2	90.2
Anus	8.8	88.7
Kaposi sarcoma*	8.3*	100.0*
Penis	6.4	63.3
Hodgkin lymphoma*	1.7*	40.1*
Melanoma	4.3	88.6
Stomach	20.7	56.4
