# Supplementary material for: Cancer types with high numbers of driver events are largely preventable
Source: PeerJ. 2022 Jan 5;10:e12672. doi: 10.7717/peerj.12672 (PMC8742550; doi:10.7717/peerj.12672)
Supplement: Supplemental Information 1 [file peerj-10-12672-s001.zip › Supplementary/England/Males/Incidence Data England males.txt]

Age, years	Bowel	Oesophagus	Gallbladder	Brain	Liver	Lung	Melanoma	Pancreas	Thyroid	Leukemias	Bladder	Non-Hodgkin lymphomas	Kidney	Stomach	Myeloma	Larynx	Mouth	Nasopharynx	Pharynx	Anus	Mesothelioma	Kaposi sarcoma	Penis	Hodgkin lymphomas
7.5	0.03				0.07	0.02	0.04	0.00	0.05	3.98	0.02	1.28				0.00	0.03	0.06	0.09					0.67
12.5	0.19	0.00			0.09	0.02	0.14	0.01	0.11	2.72	0.02	1.39	0.13	0.00		0.01	0.03	0.11	0.12			0.00		1.55
17.5	0.43	0.01	0.00	1.65	0.14	0.13	0.88	0.03	0.34	2.80	0.02	1.75	0.12	0.07	0.00	0.02	0.06	0.18	0.20	0.00		0.01	0.00	3.18
22.5	1.11	0.04	0.02	2.08	0.14	0.19	2.50	0.02	0.66	2.39	0.09	2.26	0.23	0.14	0.02	0.02	0.07	0.15	0.17	0.02	0.00	0.08	0.02	4.44
27.5	1.91	0.16	0.05	2.99	0.31	0.45	4.51	0.10	1.15	2.16	0.19	2.88	0.51	0.28	0.07	0.06	0.09	0.14	0.25	0.03	0.01	0.35	0.10	4.09
32.5	3.33	0.32	0.06	3.86	0.47	0.99	6.53	0.36	1.49	2.74	0.50	4.55	1.10	0.74	0.25	0.12	0.27	0.26	0.41	0.13	0.04	0.77	0.21	3.76
37.5	5.55	0.97	0.17	4.53	0.66	2.45	9.25	0.85	1.89	3.53	1.04	6.58	2.78	1.28	0.68	0.37	0.58	0.34	0.99	0.37	0.09	1.00	0.48	3.46
42.5	10.62	2.84	0.36	5.39	1.44	6.71	12.34	2.10	2.08	4.68	2.13	9.35	5.86	3.08	1.44	1.24	1.52	0.49	3.02	0.80	0.29	0.79	0.89	3.25
47.5	22.29	6.97	0.74	7.84	3.23	17.58	15.14	5.00	2.12	7.33	4.95	13.26	10.13	5.52	2.99	3.40	2.87	0.85	6.75	0.98	1.05	0.64	1.35	3.18
52.5	44.09	15.13	1.46	10.98	5.73	41.68	18.57	9.42	2.29	11.09	11.41	19.30	17.37	9.88	5.63	7.19	5.57	1.00	10.52	1.74	2.96	0.48	1.74	3.09
57.5	83.48	26.86	2.49	14.61	9.78	88.51	24.58	17.51	3.00	18.12	23.55	28.25	26.22	17.72	9.26	13.03	7.86	1.15	14.38	2.45	8.12	0.34	2.71	3.21
62.5	149.10	40.48	4.25	19.94	13.96	159.43	34.02	28.29	3.05	27.73	44.56	40.87	38.14	29.98	15.61	17.64	9.26	1.25	14.75	2.91	15.39	0.27	3.45	3.58
67.5	226.07	55.05	6.49	24.19	21.16	255.65	40.70	42.91	3.72	41.24	75.71	54.81	51.45	52.31	23.08	21.84	9.41	1.22	14.05	3.61	24.88	0.29	4.46	3.94
72.5	309.57	72.85	8.99	27.44	29.22	375.71	47.92	57.05	4.23	58.69	118.86	71.60	66.76	81.94	32.84	24.16	9.02	1.24	12.05	4.28	34.16	0.35	5.68	4.13
77.5	399.74	91.69	12.55	29.61	37.28	494.03	53.61	74.99	4.82	76.83	170.27	87.58	80.82	113.90	43.03	24.96	9.46	1.14	10.68	4.73	43.12	0.36	6.15	4.94
82.5	469.82	108.30	15.93	27.77	41.95	561.58	63.54	91.43	4.96	95.50	217.54	99.22	87.53	139.28	54.87	24.70	8.93	1.04	10.48	5.36	46.09	0.41	8.03	3.96
