# Supplementary material for: Cancer types with high numbers of driver events are largely preventable
Source: PeerJ. 2022 Jan 5;10:e12672. doi: 10.7717/peerj.12672 (PMC8742550; doi:10.7717/peerj.12672)
Supplement: Supplemental Information 1 [file peerj-10-12672-s001.zip › Supplementary/England/Males/Drivers vs external risk Anthropogenic England males.txt]

	Predicted number of driver events per tumor	External risk, PAF (%)
Colorectal	18	57
Esophagus	14	61
Gallbladder	12	13
Brain	9	0
Liver	15	53
Lung	24	82
Pancreas	14	34
Thyroid	3	10
Leukemia	9	11
Larynx	20	73
Bladder	20	51
Kidney	13	32
Myeloma	12	16
Non-Hodgkin lymphoma	8	3
Oral cavity	16	53
Mesothelioma	29	97
