# Supplementary material for: Cancer types with high numbers of driver events are largely preventable
Source: PeerJ. 2022 Jan 5;10:e12672. doi: 10.7717/peerj.12672 (PMC8742550; doi:10.7717/peerj.12672)
Supplement: Supplemental Information 1 [file peerj-10-12672-s001.zip › Supplementary/Australia/Females/Nonlin fit of Incidence Data Australia females.txt]

	Colorectum	Oesophagus	Gallbladder	Oropharynx	Liver	Lung	Melanoma	Pancreas	Breast	Cervix	Kaposi sarcoma	Anus	Larynx	Endometrium	Vagina	Vulva	Stomach	Kidney	Bladder	Leukemias	Non-Hodgkin lymphomas	Hodgkin lymphoma	Ovary
Gamma [2]																Hit constraint			Hit constraint	Hit constraint
Best-fit values
A	65264	19215	3977	6203	17320	10608	58309	13113	19276	938.9	80.69	606.0	112.5	2877	150.2	~ 100000	84363	7343	~ 100000	~ 100000	34377	337.7	6611
k	11.44	10.99	15.49	6.862	8.453	21.69	3.943	14.78	11.33	4.031	32.82	8.202	27.70	22.11	14.27	4.969	7.965	9.717	11.16	7.507	7.300	1.747	7.255
b	11.37	15.79	7.812	20.69	22.61	4.094	55.24	8.305	6.724	17.92	3.109	12.33	2.858	3.346	6.313	90.35	30.36	12.55	18.52	31.29	23.56	48.44	17.31
Std. Error
A	19819	23152	1075	2229	19595	404.5	20468	5079	1088	159.1	54.55	205.9	10.10	102.0	20.27		190569	1520			21863	163.9	1832
k	1.145	2.156	1.496	0.7996	1.477	0.8612	0.2429	1.996	1.041	0.9373	11.10	2.017	4.270	1.586	1.923	2.257	1.824	0.8425	1.338	2.587	0.9673	0.6950	0.8530
b	2.079	7.380	1.248	5.169	10.67	0.2018	12.26	1.887	0.7515	6.153	1.407	4.737	0.4953	0.2653	1.119	275.9	23.63	1.924	6.219	36.01	7.841	44.96	3.883
95% CI (asymptotic)
A	22447 to 100000	0.000 to 71589	1610 to 6344	1389 to 11018	0.000 to 60014	9735 to 11482	14090 to 100000	2046 to 24180	16926 to 21626	595.3 to 1283	0.000 to 214.2	157.3 to 1055	89.67 to 135.3	2657 to 3098	105.0 to 195.4		0.000 to 100000	4031 to 10656			0.000 to 81608	0.000 to 691.7	2653 to 10569
k	8.966 to 13.91	6.113 to 15.87	12.19 to 18.78	5.135 to 8.590	5.235 to 11.67	19.82 to 23.55	3.418 to 4.468	10.43 to 19.13	9.080 to 13.58	2.006 to 6.056	5.671 to 59.97	3.807 to 12.60	18.04 to 37.36	18.69 to 25.54	9.983 to 18.55	0.001267 to 9.937	4.025 to 11.90	7.881 to 11.55	8.270 to 14.05	1.742 to 13.27	5.210 to 9.390	0.2451 to 3.248	5.413 to 9.098
b	6.883 to 15.87	0.000 to 32.49	5.066 to 10.56	9.529 to 31.86	0.000 to 45.87	3.658 to 4.530	28.75 to 81.73	4.194 to 12.42	5.101 to 8.348	4.630 to 31.21	0.000 to 6.553	2.005 to 22.65	1.737 to 3.978	2.773 to 3.919	3.820 to 8.805	0.000 to 697.5	0.000 to 81.41	8.357 to 16.74	5.083 to 31.95	0.000 to 111.5	6.615 to 40.49	0.000 to 145.6	8.923 to 25.70
Goodness of Fit
Degrees of Freedom	13	9	11	13	12	13	13	12	13	13	6	12	9	13	10	11	13	12	13	10	13	13	13
R squared	0.9987	0.9981	0.9992	0.9966	0.9975	0.9994	0.9984	0.9982	0.9887	0.8016	0.9942	0.9700	0.9838	0.9934	0.9918	0.9773	0.9965	0.9985	0.9994	0.9912	0.9974	0.1200	0.9956
Sum of Squares	289.2	1.706	0.8889	6.710	2.124	58.32	54.28	19.20	3765	62.75	0.007185	3.215	0.2805	92.97	0.09814	5.832	8.567	8.227	1.634	47.22	35.69	18.18	19.27
Sy.x	4.717	0.4354	0.2843	0.7184	0.4207	2.118	2.043	1.265	17.02	2.197	0.03461	0.5176	0.1765	2.674	0.09906	0.7282	0.8118	0.8280	0.3546	2.173	1.657	1.183	1.217
Constraints
A	0 < A < 100000	0 < A < 100000	0 < A < 100000	0 < A < 100000	0 < A < 100000	0 < A < 100000	0 < A < 100000	0 < A < 100000	0 < A < 100000	0 < A < 100000	0 < A < 100000	0 < A < 100000	0 < A < 100000	0 < A < 100000	0 < A < 100000	0 < A < 100000	0 < A < 100000	0 < A < 100000	0 < A < 100000	0 < A < 100000	0 < A < 100000	0 < A < 100000	0 < A < 100000
k	k > 0	k > 0	k > 0	k > 0	k > 0	k > 0	k > 0	k > 0	k > 0	k > 0	k > 0	k > 0	k > 0	k > 0	k > 0	k > 0	k > 0	k > 0	k > 0	k > 0	k > 0	k > 0	k > 0
b	b > 0	b > 0	b > 0	b > 0	b > 0	b > 0	b > 0	b > 0	b > 0	b > 0	b > 0	b > 0	b > 0	b > 0	b > 0	b > 0	b > 0	b > 0	b > 0	b > 0	b > 0	b > 0	b > 0
Number of points
# of X values	16	16	16	16	16	16	16	16	16	16	16	16	16	16	16	16	16	16	16	16	16	16	16
# Y values analyzed	16	12	14	16	15	16	16	15	16	16	9	15	12	16	13	14	16	15	16	13	16	16	16
