# Supplementary material for: Cancer types with high numbers of driver events are largely preventable
Source: PeerJ. 2022 Jan 5;10:e12672. doi: 10.7717/peerj.12672 (PMC8742550; doi:10.7717/peerj.12672)
Supplement: Supplemental Information 1 [file peerj-10-12672-s001.zip › Supplementary/Australia/Females/Incidence Data Australia females.txt]

Age, years	Colorectum	Oesophagus	Gallbladder	Oropharynx	Liver	Lung	Melanoma	Pancreas	Breast	Cervix	Kaposi sarcoma	Anus	Larynx	Endometrium	Vagina	Vulva	Stomach	Kidney	Bladder	Leukemias	Non-Hodgkin lymphomas	Hodgkin lymphoma	Ovary
7.5	0.1			0.1		0.1	0.2		0.0	0.0				0.0			0.0		0.0		0.5	0.2	0.2
12.5	0.4			0.1	0.1	0.1	0.4	0.0	3.0e-002	0.1		0.0		3.0e-002			3.0e-002	0.1	0.0		1.0	1.0	0.7
17.5	1.2		0.0	0.1	2.8e-002	0.1	2.8	0.1	0.1	0.1		2.8e-002		2.8e-002		0.0	0.1	0.1	2.8e-002		1.1	4.0	1.2
22.5	2.3		2.6e-002	0.4	0.3	0.2	8.7	0.1	1.3	1.9		2.6e-002		0.2	0.0	0.1	0.2	0.3	0.1	2.1	2.0	4.4	1.7
27.5	4.5	0.0	0.1	0.9	0.3	0.6	16.0	0.3	9.0	8.1		0.1	0.0	0.7	0.1	0.3	0.3	0.8	0.1	2.2	2.4	4.4	1.8
32.5	6.3	0.1	0.1	1.5	0.2	1.2	22.6	0.4	26.4	11.5		0.1	2.6e-002	2.4	0.1	0.5	0.6	1.4	0.3	2.5	3.0	3.1	2.9
37.5	10.2	0.2	0.2	3.1	0.5	2.7	32.4	0.9	61.9	12.7		0.3	2.5e-002	4.4	0.1	1.0	1.4	2.4	0.3	3.8	6.1	2.0	4.0
42.5	16.5	0.3	0.6	4.3	0.9	6.3	41.2	2.0	124.3	11.4	0.0	1.2	0.2	7.5	0.3	1.7	2.3	5.3	0.7	5.4	7.5	2.0	6.8
47.5	29.8	1.0	1.4	7.3	2.1	15.8	51.2	3.3	199.4	10.9	0.1	2.6	0.4	15.1	0.4	2.8	3.6	8.1	1.3	6.6	12.3	1.6	11.8
52.5	49.6	1.9	1.8	10.8	3.6	32.7	60.0	6.7	248.3	10.0	2.7e-002	3.9	0.6	30.1	0.7	4.0	5.0	11.6	2.7	9.9	18.9	1.8	15.7
57.5	77.8	3.2	3.7	13.3	4.7	54.8	71.9	12.2	263.9	9.9	0.1	4.3	1.2	49.0	1.2	3.9	7.2	17.7	4.3	14.7	27.3	1.9	21.5
62.5	112.4	6.0	5.8	15.9	7.3	91.3	88.6	21.0	345.6	8.6	0.1	4.4	1.7	68.2	1.5	4.8	10.1	24.0	8.3	19.4	36.7	1.9	28.4
67.5	171.2	10.5	10.3	20.1	9.6	140.7	104.8	33.1	383.3	9.7	0.2	6.1	2.3	72.2	1.8	6.7	15.9	32.1	14.2	27.6	49.6	2.5	34.9
72.5	244.0	14.3	15.6	26.8	15.3	179.6	113.4	46.3	323.2	10.8	0.5	5.5	3.1	73.4	2.4	8.2	24.3	42.1	20.9	40.2	61.9	2.9	36.9
77.5	312.4	19.4	21.1	29.7	19.1	209.3	123.7	70.2	318.3	10.6	0.7	6.3	3.3	61.9	2.6	12.8	32.8	50.7	31.5	48.2	81.6	3.0	42.0
82.5	375.6	27.9	27.5	32.5	24.0	224.1	138.5	85.7	315.2	11.1	1.1	7.8	2.6	61.7	2.5	13.0	40.4	56.0	46.7	69.1	90.8	3.2	50.0
