# Supplementary material for: Cancer types with high numbers of driver events are largely preventable
Source: PeerJ. 2022 Jan 5;10:e12672. doi: 10.7717/peerj.12672 (PMC8742550; doi:10.7717/peerj.12672)
Supplement: Supplemental Information 1 [file peerj-10-12672-s001.zip › Supplementary/Australia/Females/Drivers vs external risk infection and UV Australia females.txt]

	Predicted number of driver events per tumor	External risk, PAF (%)
Oral cavity and pharynx	6.9	66.8
Melanoma	3.9	54.2
Cervix*	4.0*	100.0*
Kaposi sarcoma*	32.8*	100.0*
Anus	8.2	90.5
Vagina	14.3	70.1
Vulva	5.0	40.5
Liver	8.5	44.1
Stomach	8.0	49.4
Hodgkin lymphoma*	1.7*	31.5*
