# Supplementary material for: Cancer types with high numbers of driver events are largely preventable
Source: PeerJ. 2022 Jan 5;10:e12672. doi: 10.7717/peerj.12672 (PMC8742550; doi:10.7717/peerj.12672)
Supplement: Supplemental Information 1 [file peerj-10-12672-s001.zip › Supplementary/Australia/Females/Drivers vs external risk anthropogenic Australia females.txt]

	Predicted number of driver events per tumor	External risk, PAF (%)
Colorectum	11	42
Esophagus	11	76
Gallbladder	15	13
Lung	22	79
Pancreas	15	28
Larynx	28	78
Kidney	10	24
Bladder	11	26
Leukemia	8	2
Non-Hodgkin lymphoma	7	3
Breast	11	23
Uterus	22	33
Ovary	7	7
