# Supplementary material for: Cancer types with high numbers of driver events are largely preventable
Source: PeerJ. 2022 Jan 5;10:e12672. doi: 10.7717/peerj.12672 (PMC8742550; doi:10.7717/peerj.12672)
Supplement: Supplemental Information 1 [file peerj-10-12672-s001.zip › Supplementary/Australia/Males/Nonlin fit of Incidence Data Australia males.txt]

	Colorectum	Oesophagus	Gallbladder	Oropharynx	Liver	Lung	Melanoma	Pancreas	Kaposi sarcoma	Anus	Larynx	Penis	Stomach	Kidney	Bladder	Leukemias	Non-Hodgkin lymphomas	Hodgkin lymphoma
Gamma [2]							Hit constraint		Hit constraint						Hit constraint
Best-fit values
A	32191	4783	12806	3693	5871	27589	~ 100000	20186	~ 100000	548.3	1104	100000	41721	6784	~ 100000	88490	73468	99772
k	18.06	13.62	11.47	12.23	10.19	22.46	6.850	11.93	3.949	8.375	21.10	6.506	9.842	11.66	14.18	8.077	6.994	1.395
b	5.399	7.744	13.89	6.620	11.10	4.293	24.25	11.17	251.3	12.86	3.966	64.00	16.68	8.502	10.86	24.44	27.33	4900
Std. Error
A	3210	578.7	5373	142.6	3305	1460		4718		124.2	67.34	1402942	5261	842.9		137680	44846	7828246
k	1.310	0.9642	0.9352	0.6604	2.925	0.8659	0.6564	0.8448	5.187	1.155	1.712	4.353	0.2452	1.069	0.9849	1.866	0.7325	0.4778
b	0.5318	0.8193	2.479	0.4462	5.248	0.2179	5.727	1.467	5093	2.901	0.3843	253.6	0.9539	1.132	1.563	15.83	7.982	285239
95% CI (asymptotic)
A	25256 to 39126	3522 to 6044	834.8 to 24776	3385 to 4001	0.000 to 13012	24436 to 30743		9801 to 30570		274.8 to 821.8	957.3 to 1251	0.000 to 100000	30355 to 53087	4948 to 8621		0.000 to 100000	0.000 to 100000	0.000 to 100000
k	15.23 to 20.89	11.52 to 15.72	9.391 to 13.56	10.80 to 13.66	3.869 to 16.51	20.59 to 24.33	5.432 to 8.268	10.07 to 13.79	0.000 to 15.51	5.833 to 10.92	17.37 to 24.83	0.000 to 16.21	9.312 to 10.37	9.328 to 13.99	12.04 to 16.33	4.044 to 12.11	5.412 to 8.577	0.3623 to 2.427
b	4.250 to 6.547	5.959 to 9.529	8.364 to 19.41	5.656 to 7.584	0.000 to 22.44	3.822 to 4.764	11.88 to 36.63	7.939 to 14.40	0.000 to 11600	6.473 to 19.24	3.129 to 4.804	0.000 to 629.0	14.62 to 18.74	6.035 to 10.97	7.454 to 14.27	0.000 to 58.64	10.08 to 44.57	0.000 to 621121
Goodness of Fit
Degrees of Freedom	13	12	10	13	13	13	13	11	10	11	12	10	13	12	12	13	13	13
R squared	0.9987	0.9989	0.9996	0.9972	0.9797	0.9997	0.9983	0.9995	0.7562	0.9926	0.9965	0.9762	0.9999	0.9970	0.9998	0.9950	0.9985	0.4513
Sum of Squares	598.8	6.157	0.3796	31.59	123.6	117.7	289.6	7.572	1.172	0.4432	4.874	1.090	0.7405	48.63	10.22	95.64	43.67	13.12
Sy.x	6.787	0.7163	0.1948	1.559	3.084	3.009	4.720	0.8297	0.3423	0.2007	0.6373	0.3301	0.2387	2.013	0.9229	2.712	1.833	1.005
Constraints
A	0 < A < 100000	0 < A < 100000	0 < A < 100000	0 < A < 100000	0 < A < 100000	0 < A < 100000	0 < A < 100000	0 < A < 100000	0 < A < 100000	0 < A < 100000	0 < A < 100000	0 < A < 100000	0 < A < 100000	0 < A < 100000	0 < A < 100000	0 < A < 100000	0 < A < 100000	0 < A < 100000
k	k > 0	k > 0	k > 0	k > 0	k > 0	k > 0	k > 0	k > 0	k > 0	k > 0	k > 0	k > 0	k > 0	k > 0	k > 0	k > 0	k > 0	k > 0
b	b > 0	b > 0	b > 0	b > 0	b > 0	b > 0	b > 0	b > 0	b > 0	b > 0	b > 0	b > 0	b > 0	b > 0	b > 0	b > 0	b > 0	b > 0
Number of points
# of X values	16	16	16	16	16	16	16	16	16	16	16	16	16	16	16	16	16	16
# Y values analyzed	16	15	13	16	16	16	16	14	13	14	15	13	16	15	15	16	16	16
