# Supplementary material for: Cancer types with high numbers of driver events are largely preventable
Source: PeerJ. 2022 Jan 5;10:e12672. doi: 10.7717/peerj.12672 (PMC8742550; doi:10.7717/peerj.12672)
Supplement: Supplemental Information 1 [file peerj-10-12672-s001.zip › Supplementary/Australia/Males/Drivers vs external risk Infection and UV Australia males.txt]

	Predicted number of driver events per tumor	External risk, PAF (%)
Oral cavity and pharynx	12.2	83.9
Melanoma	6.9	69.7
Kaposi sarcoma*	3.9*	100.0*
Anus	8.4	74.5
Penis	6.5	45.8
Liver	10.2	58.0
Stomach	9.8	52.7
Hodgkin lymphoma*	1.4*	34.0*
