# Supplementary material for: Cancer types with high numbers of driver events are largely preventable
Source: PeerJ. 2022 Jan 5;10:e12672. doi: 10.7717/peerj.12672 (PMC8742550; doi:10.7717/peerj.12672)
Supplement: Supplemental Information 1 [file peerj-10-12672-s001.zip › Supplementary/Australia/Males/Drivers vs external risk Anthropogenic Australia males.txt]

	Predicted number of driver events per tumor	External risk, PAF (%)
Colorectum	18	56
Esophagus	14	74
Gallbladder	11	16
Lung	22	86
Pancreas	12	31
Larynx	21	84
Kidney	12	39
Bladder	14	34
Leukemia	8	7
Non-Hodgkin lymphoma	7	4
