# Supplementary material for: Cancer types with high numbers of driver events are largely preventable
Source: PeerJ. 2022 Jan 5;10:e12672. doi: 10.7717/peerj.12672 (PMC8742550; doi:10.7717/peerj.12672)
Supplement: Supplemental Information 1 [file peerj-10-12672-s001.zip › Supplementary/Australia/Males/Incidence Data Australia males.txt]

Age, years	Colorectum	Oesophagus	Gallbladder	Oropharynx	Liver	Lung	Melanoma	Pancreas	Kaposi sarcoma	Anus	Larynx	Penis	Stomach	Kidney	Bladder	Leukemias	Non-Hodgkin lymphomas	Hodgkin lymphoma
7.5	0.0			0.1	0.1	2.8e-002	0.1						0.0			4.8	1.7	0.6
12.5	0.3	0.0		0.2	0.1	2.8e-002	0.6				0.0		2.8e-002	0.2	0.0	3.7	1.8	1.4
17.5	1.0	2.7e-002		0.4	0.1	0.1	2.6	0.0		0.0	2.7e-002		0.1	0.2	0.1	3.7	2.3	3.9
22.5	2.0	2.5e-002	0.0	0.7	0.2	0.3	5.7	4.9e-002	0.0	2.5e-002	4.9e-002	0.0	0.2	0.3	0.1	3.0	2.4	4.2
27.5	4.0	0.1	4.9e-002	2.2	0.3	0.5	11.9	0.3	0.2	0.1	4.9e-002	0.1	0.4	1.1	0.2	2.8	3.7	4.2
32.5	5.8	0.2	0.2	4.5	0.5	1.2	19.4	0.6	0.4	0.2	0.1	0.1	0.7	1.9	0.3	3.5	5.6	3.1
37.5	10.0	0.6	0.2	8.2	1.1	2.6	28.5	1.2	0.6	0.4	0.3	0.4	1.3	5.4	0.6	4.7	8.0	2.9
42.5	18.7	2.1	0.5	12.7	2.4	6.8	39.7	2.4	0.7	0.7	0.6	0.3	3.5	9.8	2.1	7.1	10.7	2.9
47.5	35.2	4.5	1.1	23.1	7.3	17.4	50.6	5.8	0.5	1.7	2.3	0.7	5.9	16.0	3.9	10.5	18.5	3.1
52.5	66.4	8.4	1.9	37.7	17.3	36.6	76.9	11.2	0.6	2.5	4.7	0.7	10.2	24.2	9.1	15.0	25.0	2.7
57.5	110.1	15.7	3.6	49.3	23.6	71.1	105.4	18.4	0.6	2.9	9.9	1.3	17.7	38.4	16.3	22.9	38.4	3.1
62.5	176.8	24.4	6.7	55.6	24.1	128.1	146.8	28.7	0.5	3.6	14.8	1.6	27.7	50.4	29.7	35.1	54.8	3.2
67.5	265.7	32.2	9.9	61.9	31.1	215.1	185.0	46.4	0.6	3.9	19.3	1.9	40.2	60.6	54.4	51.6	74.0	4.9
72.5	368.3	41.2	14.8	65.9	40.6	311.3	232.6	61.0	1.1	4.9	21.0	4.2	55.7	75.8	83.8	70.4	91.6	4.6
77.5	463.3	48.8	20.3	62.9	57.4	412.6	274.9	81.3	2.1	5.2	25.6	4.4	74.9	90.6	129.8	93.8	115.8	5.5
82.5	511.1	58.9	27.7	63.9	54.1	483.6	328.6	103.7	2.1	5.9	24.2	5.9	96.2	89.6	187.8	113.6	137.6	4.4
